# Supplementary material for: Long noncoding RNA AFAP1-AS1 predicts a poor prognosis and regulates non–small cell lung cancer cell proliferation by epigenetically repressing p21 expression
Source: Mol Cancer. 2018 May 24;17:92. doi: 10.1186/s12943-018-0836-7 (PMC5968553; doi:10.1186/s12943-018-0836-7)
Supplement: Supplementary file 1 — TableS1. The list of primers and the sequence of siRNAs. (XLS 8 kb) [file 12943_2018_836_MOESM1_ESM.xls]

## Sheet: Sheet1
Table S1:The list of primers and the sequence of siRNAs
GENE	Forward primer	Reverse primer
human qRT-PCR
AFAP1-AS1	TCGCTCAATGGAGTGACGGCA	CGGCTGAGACCGCTGAGAACTT
EZH2	TGCACATCCTGACTTCTGTG	AAGGGCATTCACCAACTCC
p21	GAGACTCTCAGGGTCGAAAACG	GGATTAGGGCTTCCTCTTGGA
GADD45α	CCGAAAGGATGGATAAGGTGGG	CATGTAGCGACTTTCCCGGCAA
DUSP5	TGTCGTCCTCACCTCGCTA	GGGCTCTCTCACTCTCAATCTTC
MUC1	CTAGCAGTACCGATCGTAGCC	CCACTGCTGGGTTTGTGTAA
BZW2	GGAGCTTTCCGACTTCCTCC	AAGCACCACCTCCTTGATCG
CDK14	CCAAGGAGTTGCTGCTTTTC	GAATGAACTCCAGGCCATGT
SPRY4	CCAGGATGTCACCCACCATTG	TGTGCTGCTGCTGCTC
GAPDH	AGCCACATCGCTCAGACAC	GCCCAATACGACCAAATCC
U6	CTCGCTTCGGCAGCACA	AACGCTTCACGAATTTGCGT
ChIP-qPCR primers
p21	CTGCCTCTGCTCAATAATGTTCT	GGAATTCACCTTCACACAGGC
Sequences for siRNAs
si-AFAP1-AS1 1#	GGGCTTCAATTTACAAGCATT
si-AFAP1-AS1 2#	CCTATCTGGTCAACACGTATT
si-EZH2	GAGGUUCAGACGAGCUGAUUU
