# Supplementary material for: Long noncoding RNA AFAP1-AS1 predicts a poor prognosis and regulates non–small cell lung cancer cell proliferation by epigenetically repressing p21 expression
Source: Mol Cancer. 2018 May 24;17:92. doi: 10.1186/s12943-018-0836-7 (PMC5968553; doi:10.1186/s12943-018-0836-7)
Supplement: Supplementary file 2 — TableS2. mRNAs increased abundance (≥2-fold) in AFAP1-AS1 knockdown A549 cells. (XLS 125 kb) [file 12943_2018_836_MOESM2_ESM.xls]

## Sheet: Sheet1
Table S2: mRNAs increased abundance (≥2-fold) in AFAP1-AS1-knockdown A549 cells
Symbol	Log2FC	FDR	Style	Si-AFAP1-AS1_Counts	Si-NC_Counts	KeggID	Description
LOC100506217	20	2.94209e-14	up	70	0	hsa:100506217	putative POM121-like protein 1-like
OSCAR	20	2.94209e-14	up	70	0	hsa:126014	Osteoclast-associated immunoglobulin-like receptor
SIGLEC9	20	2.462e-07	up	34	0	hsa:27180	Sialic acid-binding Ig-like lectin 9
KIAA1462	20	0.00014217	up	22	0	hsa:57608	Junctional protein associated with coronary artery disease
CNFN	20	0.00024894	up	21	0	hsa:84518	Cornifelin
CD300C	20	0.000774809	up	19	0	hsa:10871	CMRF35-like molecule 6
CCL20	20	0.000774809	up	19	0	hsa:6364	C-C motif chemokine 20
MLC1	20	0.00137724	up	18	0	hsa:23209	Megalencephalic leukoencephalopathy with subcortical cysts 1, isoform CRA_a
AREG	20	0.00246009	up	17	0	hsa:374	Amphiregulin
MT1G	20	0.00246009	up	17	0	hsa:4495	Metallothionein-1G
TUBAL3	20	0.00441458	up	16	0	hsa:79861	Tubulin alpha chain-like 3
PSTPIP1	20	0.00441458	up	16	0	hsa:9051	Proline-serine-threonine phosphatase interacting protein 1
ADCYAP1R1	20	0.00795352	up	15	0	hsa:117	Adenylate cyclase activating polypeptide 1 (Pituitary) receptor type I
ATP6V1G2	20	0.00795352	up	15	0	hsa:534	V-type proton ATPase subunit G 2
PNLDC1	20	0.00795352	up	15	0	hsa:154197	Poly(A)-specific ribonuclease PARN-like domain-containing protein 1
ALDH1A1	20	0.0143692	up	14	0	hsa:216	cDNA FLJ51786, highly similar to Retinal dehydrogenase 1 (EC 1.2.1.36)
C1orf177	20	0.0143692	up	14	0	hsa:163747	chromosome 1 open reading frame 177
ARHGAP9	20	0.0259718	up	13	0	hsa:64333	cDNA FLJ33011 fis, clone THYMU1000359, highly similar to Rho-GTPase-activating protein 9
PTPN22	20	0.0259718	up	13	0	hsa:26191	Tyrosine-protein phosphatase non-receptor type 22
FABP6	20	0.0259718	up	13	0	hsa:2172	Gastrotropin
SLAMF7	20	0.0467647	up	12	0	hsa:57823	cDNA FLJ76627
LCP1	6.69574	0	up	102	1	hsa:3936	Lymphocyte cytosolic protein 1 (L-plastin), isoform CRA_a
IL1A	5.62323	1.22125e-15	up	97	2	hsa:3552	Interleukin-1 alpha
PLA2G4D	5.54688	2.04523e-08	up	46	1	hsa:283748	Cytosolic phospholipase A2 delta
CPNE5	5.48275	4.99919e-08	up	44	1	hsa:57699	Putative uncharacterized protein DKFZp666C234
NEURL3	5.44958	7.85094e-08	up	43	1	hsa:93082	E3 ubiquitin-protein ligase NEURL3
MMP1	4.93021	3.68909e-05	up	30	1	hsa:4312	Matrix metalloproteinase 1
IL1B	4.83067	3.46642e-09	up	56	2	hsa:3553	Interleukin-1 beta
KIAA1755	4.83067	9.97984e-05	up	28	1	hsa:85449	KIAA1755
CSF2	4.77821	2.81897e-12	up	81	3	hsa:1437	Granulocyte-macrophage colony-stimulating factor
ACTBL2	4.72376	0.000273537	up	26	1	hsa:345651	Beta-actin-like protein 2
MPZ	4.66717	0.000455048	up	25	1	hsa:4359	Myelin protein P0
IL24	4.61684	0	up	169	7	hsa:11009	Interleukin-24
GPR89C	4.60828	0.000759371	up	24	1	hsa:51463	Putative Golgi pH regulator C
SPINK6	4.60828	0.000759371	up	24	1	hsa:404203	Serine protease inhibitor Kazal-type 6
FRMD1	4.41564	0.00358973	up	21	1	hsa:79981	cDNA FLJ54974, highly similar to FERM domain-containing protein 1
LOC101927420	4.41564	0.00358973	up	21	1	hsa:101927420	uncharacterized LOC101927420
PTX3	4.27125	7.4558e-06	up	38	2	hsa:5806	Pentraxin-related protein PTX3
HCAR3	4.25214	1.63584e-10	up	75	4	hsa:8843	Hydroxycarboxylic acid receptor 3
MALL	4.23277	1.16974e-05	up	37	2	hsa:7851	cDNA FLJ32054 fis, clone NTONG2001567, highly similar to MAL-like protein
LGALS4	4.19324	0.0172397	up	18	1	hsa:3960	Galectin-4
FCGBP	4.17712	9.38138e-12	up	89	5	hsa:8857	IgGFc-binding protein
IFFO1	4.11078	1.93854e-09	up	68	4	hsa:25900	Intermediate filament family orphan 1
MEFV	4.11078	0.0290237	up	17	1	hsa:4210	Pyrin
IL8	4.0918	2.22045e-16	up	151	9	hsa:3576	C-X-C motif chemokine
ACP5	4.02332	0.0485721	up	16	1	hsa:54	Acid phosphatase 5, tartrate resistant, isoform CRA_a
G0S2	3.99294	1.03117e-06	up	47	3	hsa:50486	G0/G1 switch protein 2
INHBA	3.96887	0	up	416	27	hsa:3624	cDNA FLJ75379, highly similar to Homo sapiens inhibin, beta A (activin A, activin AB alpha polypeptide), mRNA
TBX2	3.8813	0.00046976	up	29	2	hsa:6909	T-box 2, isoform CRA_a
ATG9B	3.71262	2.39808e-13	up	129	10	hsa:285973	Autophagy-related protein 9B
LOC100287036	3.68628	4.56468e-05	up	38	3	hsa:100287036	uncharacterized LOC100287036
CEACAM1	3.68153	0	up	202	16	hsa:634	Carcinoembryonic antigen-related cell adhesion molecule 1
LOC101928050	3.65267	4.87019e-11	up	99	8
IL23A	3.60828	0.00506914	up	24	2	hsa:51561	Interleukin-23 subunit alpha
MDFI	3.59317	1.5607e-10	up	95	8	hsa:4188	MyoD family inhibitor, isoform CRA_a
GOLT1A	3.54688	8.15223e-06	up	46	4	hsa:127845	Vesicle transport protein GOT1A
RGS16	3.54688	0.00818593	up	23	2	hsa:6004	cDNA FLJ57620, highly similar to Regulator of G-protein signaling 16
GATSL3	3.48275	0.0132139	up	22	2	hsa:652968	GATS protein-like 3
RNF222	3.48275	0.0132139	up	22	2	hsa:643904	RING finger protein 222
BEST1	3.36119	2.36478e-14	up	182	18	hsa:7439	Bestrophin-1
MEI1	3.34525	0.0341724	up	20	2	hsa:150365	Meiosis inhibitor protein 1
HPCAL4	3.32449	3.60156e-12	up	138	14	hsa:51440	cDNA FLJ61110, highly similar to Hippocalcin-like protein 4
NECAB2	3.25142	5.55112e-16	up	253	27	hsa:54550	N-terminal EF-hand calcium-binding protein 2
WNT7A	3.19324	6.56756e-06	up	54	6	hsa:7476	Protein Wnt-7a
SH2D1B	3.17532	5.0398e-08	up	80	9	hsa:117157	SH2 domain-containing protein 1B
VGF	3.1388	1.35734e-05	up	52	6	hsa:7425	Neurosecretory protein VGF
IL13RA2	3.1388	0.00898853	up	26	3	hsa:3598	Interleukin-13 receptor alpha 2 variant
BNIPL	3.1388	0.00898853	up	26	3	hsa:149428	Bcl-2/adenovirus E1B 19 kDa-interacting protein 2-like protein
LOC101927371	3.09371	0.000162611	up	42	5	hsa:101927371	uncharacterized LOC101927371
IL17RD	3.08221	0.0140207	up	25	3	hsa:54756	cDNA FLJ50280, highly similar to Interleukin-17 receptor D
KCNJ14	3.02332	5.8857e-05	up	48	6	hsa:3770	ATP-sensitive inward rectifier potassium channel 14
RNF223	3.02332	0.0218211	up	24	3	hsa:401934	RING finger protein 223
ZNF599	2.96192	0.0338243	up	23	3	hsa:148103	Zinc finger protein 599
MT1X	2.88606	0	up	531	73	hsa:4501	Metallothionein-1X
LAT2	2.87621	4.10783e-15	up	354	49	hsa:7462	Linker for activation of T-cells family member 2
GAST	2.83067	7.75293e-10	up	140	20	hsa:2520	Gastrin
IL18R1	2.83067	0.0135504	up	28	4	hsa:8809	IL18R1 protein
IL1RL1	2.82272	3.33836e-11	up	181	26	hsa:9173	Interleukin 1 receptor-like 1 isoform 1
MAOA	2.80093	0.000188985	up	48	7	hsa:4128	Amine oxidase [flavin-containing] A
FERMT3	2.78885	0.00380465	up	34	5	hsa:83706	Fermitin family homolog 3
AKNAD1	2.77055	0.000269978	up	47	7	hsa:254268	Protein AKNAD1
NLRP10	2.73604	3.78473e-05	up	59	9	hsa:338322	NACHT, LRR and PYD domains-containing protein 10
SLC26A9	2.72376	0.0309589	up	26	4	hsa:115019	cDNA FLJ45583 fis, clone BRTHA3012265, highly similar to Homo sapiens solute carrier family 26, member 9 (SLC26A9), transcript variant 2, mRNA
CCDC17	2.72376	0.0309589	up	26	4	hsa:149483	coiled-coil domain containing 17
TMEM158	2.70946	3.84692e-12	up	251	39	hsa:25907	Transmembrane protein 158
RAC2	2.70782	0.000552179	up	45	7	hsa:5880	Ras-related C3 botulinum toxin substrate 2 (Rho family, small GTP binding protein Rac2), isoform CRA_a
LIMS3L	2.66717	0.0464464	up	25	4	hsa:100288695	cDNA, FLJ92465, highly similar to Homo sapiens LIM and senescent cell antigen-like domains 3 (LIMS3), mRNA
IL12A	2.66075	0.000100762	up	56	9	hsa:3592	Interleukin-12 subunit alpha
NOS3	2.65559	0.0124556	up	31	5	hsa:4846	Nitric oxide synthase 3 (Endothelial cell)
RND1	2.64223	0.001132	up	43	7	hsa:27289	Rho-related GTP-binding protein Rho6
SLC16A14	2.63475	0.000139854	up	55	9	hsa:151473	cDNA FLJ30755 fis, clone FEBRA2000452, highly similar to Homo sapiens solute carrier family 16 (monocarboxylic acid transporters), member 14 (SLC16A14), mRNA
ROBO3	2.60828	0.00525041	up	36	6	hsa:64221	Roundabout, axon guidance receptor, homolog 3 (Drosophila), isoform CRA_b
CYTH4	2.58403	0.000101833	up	59	10	hsa:27128	Cytohesin-4
WNK4	2.58131	0.000269933	up	53	9	hsa:65266	cDNA FLJ52922, highly similar to Serine/threonine-protein kinase WNK4 (EC 2.7.11.1)
TM4SF19	2.57352	3.05777e-09	up	164	28	hsa:116211	TM4SF19 protein
LCN2	2.55937	1.00705e-10	up	232	40	hsa:3934	Neutrophil gelatinase-associated lipocalin
NPHS1	2.53789	0.00333021	up	40	7	hsa:4868	F19541_1
COL17A1	2.5116	9.99854e-07	up	101	18	hsa:1308	Collagen, type XVII, alpha 1, isoform CRA_b
LCK	2.50137	0.00477114	up	39	7	hsa:3932	cDNA FLJ40708 fis, clone THYMU2026904, highly similar to Proto-oncogene tyrosine-protein kinase LCK (EC 2.7.10.2)
GSTT2B	2.46389	0.00683196	up	38	7	hsa:653689	Glutathione S-transferase theta-2B
MESP2	2.45628	0.00049711	up	54	10	hsa:145873	Mesoderm posterior protein 2
PTAFR	2.44958	0.00303098	up	43	8	hsa:5724	cDNA FLJ78286, highly similar to Homo sapiens platelet-activating factor receptor (PTAFR), mRNA
HCAR2	2.43836	0.000134467	up	64	12	hsa:338442	cDNA FLJ75123, highly similar to Homo sapiens G protein-coupled receptor HM74a (HM74a), mRNA
SHISA2	2.43836	0.0234126	up	32	6	hsa:387914	Protein shisa-2 homolog
BAI1	2.43836	0.0234126	up	32	6	hsa:575	Brain-specific angiogenesis inhibitor 1
GTF2IRD2	2.39678	0.000469105	up	57	11	hsa:84163	General transcription factor II-I repeat domain-containing protein 2A
ADTRP	2.38589	1.86125e-06	up	108	21	hsa:84830	Androgen-dependent TFPI-regulating protein
MIOX	2.38589	0.0139628	up	36	7	hsa:55586	Inositol oxygenase
TMCC3	2.38589	0.0139628	up	36	7	hsa:57458	Transmembrane and coiled-coil domain family 3, isoform CRA_c
ALOXE3	2.38015	8.85912e-10	up	251	49	hsa:59344	cDNA FLJ78029
MT2A	2.37012	8.65974e-14	up	1287	253	hsa:4502	Metallothionein-2
C1orf116	2.36226	2.67542e-12	up	597	118	hsa:79098	Specifically androgen-regulated gene protein
DHRS2	2.35347	3.01599e-08	up	176	35	hsa:10202	Dehydrogenase/reductase SDR family member 2, mitochondrial
ANGPTL4	2.34787	2.30926e-14	up	3847	768	hsa:51129	Angiopoietin-related protein 4
TFPI2	2.34525	2.40399e-06	up	110	22	hsa:7980	TFPI2 variant
IGDCC4	2.34525	0.0485104	up	30	6	hsa:57722	Immunoglobulin superfamily DCC subclass member 4
LOC389602	2.34525	0.0485104	up	30	6	hsa:389602	uncharacterized LOC389602
TNFSF14	2.34525	0.00380318	up	45	9	hsa:8740	Tumor necrosis factor ligand superfamily member 14
KRT78	2.34525	0.0199046	up	35	7	hsa:196374	cDNA FLJ54374, highly similar to Homo sapiens keratin 78 (KRT78), mRNA
EVI2B	2.3102	1.39063e-06	up	122	25	hsa:2124	Protein EVI2B
KRT81	2.30872	2.04769e-06	up	117	24	hsa:3887	Keratin, type II cuticular Hb1
SOX17	2.30343	0.0282889	up	34	7	hsa:64321	SOX17 protein
STC2	2.30238	8.92619e-14	up	3548	731	hsa:8614	cDNA FLJ14484 fis, clone MAMMA1002485, highly similar to Stanniocalcin-2
POTEJ	2.29634	0.000797042	up	58	12	hsa:653781	POTE ankyrin domain family member J
GPR132	2.29634	0.000797042	up	58	12	hsa:29933	Truncated G protein-coupled receptor 132
SYTL3	2.29181	5.81733e-06	up	106	22	hsa:94120	cDNA FLJ61334, moderately similar to Synaptotagmin-like protein 3
TFF1	2.28205	0.000289199	up	67	14	hsa:7031	Trefoil factor 1
CCRL2	2.27707	0.000547512	up	62	13	hsa:9034	Alpha-helix coiled-coil rod homologue
DLL4	2.26433	0.00218387	up	52	11	hsa:54567	Delta-like protein 4
F2RL2	2.20323	1.13509e-06	up	145	32	hsa:2151	Proteinase-activated receptor 3
NCF2	2.2002	1.7402e-05	up	104	23	hsa:4688	Neutrophil cytosol factor 2
ASNS	2.19943	1.72995e-12	up	3037	672	hsa:440	Asparagine synthetase [glutamine-hydrolyzing]
PPP1R15A	2.19833	2.24987e-12	up	2416	535	hsa:23645	Protein phosphatase 1 regulatory subunit 15A
SERPINE2	2.19324	9.15031e-11	up	621	138	hsa:5270	Serpin peptidase inhibitor, clade E (Nexin, plasminogen activator inhibitor type 1), member 2, isoform CRA_a
NDUFA7	2.16668	9.47212e-09	up	296	67	hsa:4701	NADH dehydrogenase [ubiquinone] 1 alpha subcomplex subunit 7
GNRH1	2.14885	0.00745524	up	48	11	hsa:2796	Progonadoliberin-1
CPA2	2.1388	0.000282974	up	78	18	hsa:1358	cDNA FLJ56565, highly similar to Carboxypeptidase A2 (EC 3.4.17.15)
PPM1J	2.1388	0.00104941	up	65	15	hsa:333926	HCG1997303, isoform CRA_a
LAMC2	2.11848	4.75159e-07	up	188	44	hsa:3918	Laminin subunit gamma-2
CD274	2.10132	0.0373352	up	38	9	hsa:29126	Programmed cell death 1 ligand 1
DHRS3	2.09657	2.75058e-08	up	303	72	hsa:9249	Short-chain dehydrogenase/reductase 3
MSS51	2.09371	0.0223914	up	42	10	hsa:118490	Putative protein MSS51 homolog, mitochondrial
GPR3	2.06596	7.28684e-05	up	103	25	hsa:2827	G protein-coupled receptor 3
ADRB2	2.02332	8.30734e-07	up	212	53	hsa:154	Beta-2 adrenergic receptor
PADI1	2.02332	1.33132e-05	up	140	35	hsa:29943	cDNA, FLJ95487, highly similar to Homo sapiens peptidyl arginine deiminase, type I (PADI1), mRNA
GOLGA7B	2.02332	0.000628792	up	80	20	hsa:401647	Golgin subfamily A member 7B
DNAH2	2.02332	0.0154163	up	48	12	hsa:146754	Dynein heavy chain 2, axonemal
TNFAIP3	2.02161	2.09963e-10	up	2537	635	hsa:7128	Truncated tumor necrosis factor alpha-induced protein 3
CHAC1	1.99393	5.60298e-07	up	243	62	hsa:79094	Glutathione-specific gamma-glutamylcyclotransferase 1
TRPV3	1.97328	0.000651003	up	85	22	hsa:162514	cDNA FLJ45401 fis, clone BRHIP3028742, highly similar to Transient receptor potential cation channel subfamily V member 3
TRAF1	1.96192	4.52983e-07	up	276	72	hsa:7185	TNF receptor-associated factor 1
RENBP	1.9562	0.000816463	up	84	22	hsa:5973	N-acylglucosamine 2-epimerase
IL2RB	1.95176	9.48543e-05	up	118	31	hsa:3560	Interleukin-2 receptor subunit beta
WFDC3	1.95117	1.58352e-05	up	156	41	hsa:140686	WAP four-disulfide core domain protein 3
HAS3	1.92144	1.61405e-06	up	246	66	hsa:3038	Hyaluronan synthase 3 variant 2
SYT7	1.9119	5.76844e-05	up	137	37	hsa:9066	Synaptotagmin VII, isoform CRA_b
TYMP	1.89779	0.0485264	up	44	12	hsa:1890	cDNA, FLJ95575, highly similar to Homo sapiens endothelial cell growth factor 1 (platelet-derived) (ECGF1), mRNA
p21	1.88992	6.80334e-09	up	1889	518	hsa:1026	Cyclin-dependent kinase inhibitor 1A (P21, Cip1), isoform CRA_a
TMEM171	1.88726	0.000923303	up	91	25	hsa:134285	Transmembrane protein 171
GADD45A	1.88655	2.28559e-08	up	895	246	hsa:1647	Growth arrest and DNA damage-inducible protein GADD45 alpha
DDIT3	1.88115	1.46154e-08	up	1207	333	hsa:1649	DNA damage-inducible transcript 3 protein
RHEBL1	1.88036	3.7521e-07	up	384	106	hsa:121268	GTPase RhebL1
CYP11A1	1.85826	3.00256e-06	up	264	74	hsa:1583	cDNA FLJ78412
NPR3	1.84775	3.57166e-05	up	170	48	hsa:4883	cDNA FLJ77482, highly similar to Human atrial natriuretic peptide clearance receptor (ANP C-receptor) mRNA
ZNF699	1.84775	0.00196649	up	85	24	hsa:374879	Zinc finger protein 699
DUSP5	1.83519	1.86721e-08	up	3037	865	hsa:1847	Dual specificity protein phosphatase 5
GGTLC2	1.83067	0.000332967	up	119	34	hsa:91227	Gamma-glutamyltransferase light chain 2
RPS19	1.82749	2.11982e-08	up	3852	1103	hsa:6223	40S ribosomal protein S19
LGALS9B	1.82441	0.000432783	up	115	33	hsa:284194	Galectin-9B
NPIPA5	1.82241	4.37287e-05	up	174	50	hsa:100288332	nuclear pore complex interacting protein family, member A5
KRT15	1.82087	4.13021e-08	up	1540	443	hsa:3866	cDNA FLJ16494 fis, clone CTONG3004576, highly similar to Keratin, type I cytoskeletal 15
C6orf1	1.807	5.83383e-06	up	272	79	hsa:221491	Uncharacterized protein C6orf1
NT5M	1.80468	0.0280469	up	55	16	hsa:56953	5'(3')-deoxyribonucleotidase, mitochondrial
MAFF	1.80263	6.62448e-07	up	484	141	hsa:23764	Transcription factor MafF
ANTXR2	1.80093	3.46711e-05	up	192	56	hsa:118429	ANTXR2 protein
ERRFI1	1.79969	4.2886e-08	up	3155	921	hsa:54206	ERBB receptor feedback inhibitor 1
CAPN12	1.79271	0.000141444	up	150	44	hsa:147968	Calpain-12
SPRY4	1.79173	1.5257e-06	up	402	118	hsa:81848	Protein sprouty homolog 4
IL7R	1.78545	1.4135e-06	up	424	125	hsa:3575	Interleukin-7 receptor subunit alpha
BHLHA15	1.77277	2.04181e-05	up	232	69	hsa:168620	Class A basic helix-loop-helix protein 15
KRT34	1.77155	9.83847e-07	up	514	153	hsa:3885	Keratin, type I cuticular Ha4
SERPINE1	1.76393	1.04902e-07	up	8585	2569	hsa:5054	Serpin peptidase inhibitor, clade E (Nexin, plasminogen activator inhibitor type 1), member 1, isoform CRA_b
PLIN2	1.75724	1.23937e-07	up	2528	760	hsa:123	Perilipin-2
PLAUR	1.74719	1.63647e-07	up	2266	686	hsa:5329	Urokinase plasminogen activator surface receptor
LOX	1.73644	6.68015e-07	up	800	244	hsa:4015	cDNA, FLJ79522, highly similar to Protein-lysine 6-oxidase (EC1.4.3.13)
ATF3	1.73557	1.85361e-06	up	521	159	hsa:467	Cyclic AMP-dependent transcription factor ATF-3
PTPRR	1.72959	0.000791287	up	124	38	hsa:5801	Protein-tyrosine-phosphatase
FAM86B2	1.71993	0.00358658	up	94	29	hsa:653333	Putative protein N-methyltransferase FAM86B2
TMEM156	1.71722	0.000219826	up	165	51	hsa:80008	Transmembrane protein 156
C17orf58	1.71137	0.000442752	up	145	45	hsa:284018	chromosome 17 open reading frame 58
PLA2G4C	1.70139	0.0270408	up	64	20	hsa:8605	Phospholipase A2, group IVC (Cytosolic, calcium-independent), isoform CRA_d
CTSS	1.69556	4.4736e-06	up	494	155	hsa:1520	Cathepsin S
UPP1	1.69263	6.48667e-07	up	1708	537	hsa:7378	cDNA FLJ60728, highly similar to Uridine phosphorylase 1 (EC 2.4.2.3)
HIST1H1C	1.6917	0.000212449	up	178	56	hsa:3006	Histone H1.2
KLC3	1.69134	0.000597819	up	143	45	hsa:147700	Kinesin light chain 3, isoform CRA_a
FAM24B	1.68772	0.000291685	up	168	53	hsa:196792	Protein FAM24B
MAPK13	1.68153	0.000137937	up	202	64	hsa:5603	Mitogen-activated protein kinase 13 variant
FOSL1	1.68136	6.46041e-07	up	4535	1437	hsa:8061	cDNA, FLJ94314, highly similar to Homo sapiens FOS-like antigen 1 (FOSL1), mRNA
RAET1E	1.68043	0.00991058	up	82	26	hsa:135250	RAET1E
IER3	1.67944	8.38171e-07	up	1787	567	hsa:8870	Apoptosis inhibitor
ACRC	1.66486	0.0142281	up	78	25	hsa:93953	Acidic repeat-containing protein
DUSP6	1.64156	4.8266e-05	up	307	100	hsa:1848	Dual specificity protein phosphatase
C16orf46	1.64107	0.00943498	up	89	29	hsa:123775	Uncharacterized protein C16orf46
MORN4	1.64107	0.00943498	up	89	29	hsa:118812	MORN repeat containing 4
FAM83A	1.62696	2.28657e-06	up	2410	793	hsa:84985	family with sequence similarity 83, member A
CYP1A1	1.62577	0.000129357	up	249	82	hsa:1543	Cytochrome P450 1A1
TTYH2	1.62088	0.00354107	up	115	38	hsa:94015	Protein tweety homolog 2
PIK3IP1	1.61942	0.00207566	up	130	43	hsa:113791	HGFL gene, isoform CRA_a
TRPM2	1.60828	0.000152736	up	255	85	hsa:7226	cDNA FLJ50244, highly similar to Transient receptor potential cation channel subfamily M member 2 (EC 3.6.1.13)
ADM2	1.60828	0.00125767	up	150	50	hsa:79924	ADM2
SPINT2	1.59882	0.00132667	up	152	51	hsa:10653	Kunitz-type protease inhibitor 2
PPP2R5B	1.59605	2.95624e-05	up	470	158	hsa:5526	Protein phosphatase 2, regulatory subunit B (B56), beta isoform, isoform CRA_a
SPOCD1	1.58997	2.32605e-05	up	548	185	hsa:90853	SPOC domain-containing protein 1
CDCP1	1.58992	5.07509e-06	up	5308	1792	hsa:64866	CUB domain-containing protein 1
LOC100507507	1.58625	0.0029646	up	130	44	hsa:100507507	uncharacterized LOC100507507
PAG1	1.56764	0.00885324	up	105	36	hsa:55824	Phosphoprotein associated with glycosphingolipid-enriched microdomains 1
KIR2DL4	1.56764	0.0470741	up	70	24	hsa:3805	Killer cell immunoglobulin-like receptor 2DL4
PHLDA1	1.56577	9.52419e-06	up	1672	574	hsa:22822	Pleckstrin homology-like domain, family A, member 1, isoform CRA_a
BBC3	1.55937	0.020859	up	87	30	hsa:27113	Bcl-2-binding component 3
CD22	1.5517	0.000109388	up	375	130	hsa:933	B-cell receptor CD22
TIMM23B	1.54793	5.53375e-05	up	515	179	hsa:100652748	Putative mitochondrial import inner membrane translocase subunit Tim23B
NT5E	1.54495	7.14402e-05	up	468	163	hsa:4907	cDNA, FLJ95508, highly similar to Homo sapiens 5'-nucleotidase, ecto (CD73) (NT5E), mRNA
SNCG	1.54179	0.0108569	up	106	37	hsa:6623	Gamma-synuclein
SH2D2A	1.53789	2.03534e-05	up	1220	427	hsa:9047	SH2 domain-containing protein 2A
RPS28	1.53789	0.000958334	up	200	70	hsa:6234	HCG26477
PLD6	1.53466	0.00117891	up	191	67	hsa:201164	Mitochondrial cardiolipin hydrolase
FAM115C	1.53111	0.0220551	up	91	32	hsa:285966	Protein FAM115C
POTEE	1.51592	0.00824203	up	121	43	hsa:445582	POTE ankyrin domain family member E
ANKRD37	1.51031	0.0017915	up	185	66	hsa:353322	cDNA FLJ50037, highly similar to Ankyrin repeat domain-containing protein 37
SH2D5	1.50603	0.000107004	up	531	190	hsa:400745	SH2 domain-containing protein 5
TIMP1	1.50242	3.1315e-05	up	4098	1470	hsa:7076	cDNA FLJ90373 fis, clone NT2RP2004606, highly similar to Metalloproteinase inhibitor 1
CD68	1.49226	3.89415e-05	up	4299	1553	hsa:968	cDNA FLJ53070, highly similar to Macrosialin
ITGB3	1.48672	0.0320007	up	91	33	hsa:3690	Integrin beta
PLCXD2	1.48522	0.00561178	up	146	53	hsa:257068	PI-PLC X domain-containing protein 2
FZD8	1.47583	0.0214621	up	104	38	hsa:8325	Frizzled-8
ZNF485	1.47078	0.0133178	up	120	44	hsa:220992	Zinc finger protein 485, isoform CRA_a
LOC100862671	1.46846	0.000272449	up	452	166	hsa:100862671	Helicase SRCAP
LOC101927789	1.46692	0.00881589	up	136	50	hsa:101927789	putative ubiquitin-like protein FUBI-like protein ENSP00000310146-like
SESN2	1.46072	0.000196372	up	585	216	hsa:83667	Sestrin-2
P2RX4	1.45527	0.00836023	up	143	53	hsa:5025	cDNA FLJ50449, moderately similar to P2X purinoceptor 4
C7orf55	1.44365	0.0455254	up	91	34	hsa:154791	UPF0562 protein C7orf55
LSM7	1.44163	0.000439739	up	441	165	hsa:51690	U6 snRNA-associated Sm-like protein LSm7
GDF15	1.4393	0.000151351	up	1022	383	hsa:9518	Growth/differentiation factor 15
ZFP69B	1.43836	0.00299707	up	208	78	hsa:65243	cDNA FLJ34293 fis, clone FEBRA2004651, highly similar to Zinc finger protein 643
SALL4	1.4336	0.034593	up	101	38	hsa:57167	SALL4C
TMEM42	1.42249	0.0035073	up	211	80	hsa:131616	Transmembrane protein 42
DUSP23	1.40851	0.00162098	up	303	116	hsa:54935	Dual specificity protein phosphatase 23
JUN	1.40847	0.000217399	up	1481	567	hsa:3725	Transcription factor AP-1
OSGIN1	1.39678	0.00107001	up	399	154	hsa:29948	Oxidative stress-induced growth inhibitor 1
IL11	1.38919	0.00338722	up	250	97	hsa:3589	cDNA, FLJ96313, Homo sapiens interleukin 11 (IL11), mRNA
KLF6	1.38333	0.000500046	up	806	314	hsa:1316	Kruppel-like factor 6 variant SV2
B3GAT3	1.38282	0.000693155	up	603	235	hsa:26229	cDNA FLJ58851, highly similar to Galactosylgalactosylxylosyl protein 3-beta-glucuronosyltransferase 3 (EC 2.4.1.135)
IRAK2	1.37668	0.000805973	up	580	227	hsa:3656	cDNA, FLJ93282, highly similar to Homo sapiens interleukin-1 receptor-associated kinase 2 (IRAK2),mRNA
PKD1L2	1.37583	0.0192833	up	143	56	hsa:114780	Polycystic kidney disease protein 1-like 2
KLHDC9	1.37439	0.0295551	up	125	49	hsa:126823	kelch domain containing 9
HSH2D	1.37382	0.0160632	up	153	60	hsa:84941	Hematopoietic SH2 domain-containing protein
FAM132B	1.37326	0.0264815	up	130	51	hsa:151176	Erythroferrone
GAL	1.37313	0.000774619	up	627	246	hsa:51083	Galanin peptides
NR1D1	1.37092	0.000608114	up	822	323	hsa:9572	cDNA FLJ52239, highly similar to Orphan nuclear receptor NR1D1
ITGA2	1.37006	0.000435275	up	1554	611	hsa:3673	Integrin alpha-2
ZNF165	1.36881	0.00642114	up	216	85	hsa:7718	cDNA FLJ76430, highly similar to Homo sapiens zinc finger protein 165 (ZNF165), mRNA
ECM1	1.36722	0.000438541	up	1985	782	hsa:1893	cDNA, FLJ79289, highly similar to Extracellular matrix protein 1
CCDC136	1.36524	0.0489004	up	109	43	hsa:64753	Coiled-coil domain-containing protein 136
TNXB	1.36241	0.000990016	up	592	234	hsa:7148	Growth-inhibiting protein 45
CCDC71L	1.36212	0.0129766	up	172	68	hsa:168455	coiled-coil domain containing 71-like
CAPN5	1.35892	0.00761591	up	212	84	hsa:726	cDNA FLJ36831 fis, clone ASTRO2010615, highly similar to Calpain-5 (EC 3.4.22.-)
KCTD5	1.35794	0.000699275	up	913	362	hsa:54442	BTB/POZ domain-containing protein KCTD5
AOX1	1.35774	0.0432997	up	116	46	hsa:316	cDNA FLJ51005, highly similar to Aldehyde oxidase (EC 1.2.3.1)
ZC3HAV1L	1.35774	0.0432997	up	116	46	hsa:92092	zinc finger CCCH-type, antiviral 1-like
KBTBD11	1.34942	0.0147129	up	173	69	hsa:9920	kelch repeat and BTB (POZ) domain containing 11
ZMYM6NB	1.34525	0.049663	up	115	46	hsa:100506144	Uncharacterized protein ZMYM6NB
SLC45A3	1.34018	0.00148886	up	568	228	hsa:85414	Solute carrier family 45 member 3
GPSM3	1.33999	0.0313956	up	137	55	hsa:63940	HCG2044638
SOD2	1.32698	0.000945703	up	1570	636	hsa:6648	Superoxide dismutase [Mn], mitochondrial
XDH	1.32639	0.014867	up	190	77	hsa:7498	Xanthine dehydrogenase/oxidase
PHLDA2	1.32517	0.00101399	up	1356	550	hsa:7262	Pleckstrin homology-like domain family A member 2
SLFN5	1.32355	0.00230629	up	495	201	hsa:162394	cDNA FLJ52100
F3	1.31908	0.00142795	up	7650	3116	hsa:2152	cDNA, FLJ93022, highly similar to Homo sapiens coagulation factor III (thromboplastin, tissue factor) (F3), mRNA
ICAM1	1.31853	0.00106667	up	2167	883	hsa:3383	cDNA FLJ53631, highly similar to Intercellular adhesion molecule 1
SDC4	1.31683	0.00110105	up	2287	933	hsa:6385	Syndecan-4
LARP6	1.30914	0.0131284	up	217	89	hsa:55323	La-related protein 6
TMEM255B	1.29944	0.0336684	up	155	64	hsa:348013	Transmembrane protein 255B
TRIB1	1.29603	0.0049384	up	389	161	hsa:10221	Tribbles homolog 1
SPAG4	1.29402	0.00460318	up	415	172	hsa:6676	Sperm-associated antigen 4 protein
MYEOV	1.29333	0.00191452	up	1078	447	hsa:26579	myeloma overexpressed
CPT1C	1.28458	0.0345351	up	163	68	hsa:126129	Carnitine palmitoyltransferase 1C, isoform CRA_b
SAT1	1.27989	0.00245374	up	1025	429	hsa:6303	Spermidine/spermine N1-acetyltransferase, isoform CRA_a
FOXL1	1.27676	0.00255844	up	1049	440	hsa:2300	Forkhead box protein L1
TNFRSF10D	1.27513	0.00265726	up	1024	430	hsa:8793	Tumor necrosis factor receptor superfamily member 10D
BOLA2B	1.27506	0.00861233	up	331	139	hsa:654483	cDNA FLJ53018, highly similar to Serine/threonine-protein kinase SMG1 (EC 2.7.11.1)
SLC7A8	1.27235	0.0385958	up	164	69	hsa:23428	cDNA FLJ37231 fis, clone BRAMY2001068, highly similar to Large neutral amino acids transporter small subunit 2
FJX1	1.26299	0.0282257	up	196	83	hsa:24147	Four-jointed box protein 1
ADM	1.26072	0.00302284	up	2544	1079	hsa:133	ADM
PTK6	1.25511	0.00362075	up	1078	459	hsa:5753	cDNA FLJ56703, highly similar to Tyrosine-protein kinase 6 (EC 2.7.10.2)
MOAP1	1.25427	0.011001	up	338	144	hsa:64112	Modulator of apoptosis 1
JAG1	1.25339	0.018847	up	251	107	hsa:182	Protein jagged-1
RPL35	1.25202	0.00443724	up	5955	2541	hsa:11224	Ribosomal protein L35, isoform CRA_a
SH2B3	1.24145	0.00586056	up	677	291	hsa:10019	SH2B adapter protein 3
ABHD17A	1.23833	0.0373998	up	195	84	hsa:81926	Alpha/beta hydrolase domain-containing protein 17A
APOBEC3B	1.23817	0.00501483	up	954	411	hsa:9582	DNA dC->dU-editing enzyme APOBEC-3B
IGFBP1	1.23762	0.00442657	up	1659	715	hsa:3484	Insulin-like growth factor binding protein 1
HK2	1.23549	0.00473738	up	2720	1174	hsa:3099	cDNA FLJ75392, highly similar to Homo sapiens hexokinase II (HKII) mRNA
DNAH17	1.23117	0.0119707	up	395	171	hsa:8632	DNAH17 variant protein
MTX3	1.22879	0.0104517	up	452	196	hsa:345778	Metaxin-3
TINAGL1	1.22863	0.00513581	up	1847	801	hsa:64129	cDNA FLJ59706, highly similar to Tubulointerstitial nephritis antigen-like
HBEGF	1.22801	0.0445872	up	189	82	hsa:1839	Proheparin-binding EGF-like growth factor
RINL	1.22733	0.0485858	up	182	79	hsa:126432	Ras and Rab interactor-like protein
FAM84B	1.22685	0.0106316	up	456	198	hsa:157638	Protein FAM84B
ECE2	1.22546	0.0213682	up	283	123	hsa:9718	cDNA FLJ50099, highly similar to Endothelin-converting enzyme 2 (EC 3.4.24.71)
FAIM3	1.22423	0.04135	up	200	87	hsa:9214	Fas apoptotic inhibitory molecule 3
POP7	1.2208	0.00945567	up	555	242	hsa:10248	Ribonuclease P protein subunit p20
NRIP3	1.21946	0.0113527	up	472	206	hsa:56675	Nuclear receptor-interacting protein 3
NDUFB8	1.20807	0.0087337	up	807	355	hsa:4714	Uncharacterized protein
ROMO1	1.20166	0.0110725	up	645	285	hsa:140823	Reactive oxygen species modulator 1
IFI16	1.20002	0.00836454	up	1388	614	hsa:3428	Gamma-interferon-inducible protein 16
CCRN4L	1.19626	0.040373	up	239	106	hsa:25819	Nocturnin
TMSB10	1.19387	0.0171353	up	12610	5602	hsa:9168	Thymosin, beta 10, isoform CRA_a
RPL37	1.18905	0.0144725	up	7307	3257	hsa:6167	60S ribosomal protein L37
SEMA4B	1.18742	0.0109003	up	2967	1324	hsa:10509	Semaphorin-4B
DMBT1	1.18478	0.04129	up	255	114	hsa:1755	cDNA FLJ61058, highly similar to Deleted in malignant brain tumors 1 protein
FTH1	1.17881	0.040815	up	41362	18568	hsa:2495	Ferritin heavy chain
BOLA2	1.17418	0.0399583	up	282	127	hsa:552900	bolA family member 2
MXI1	1.17363	0.0134044	up	1041	469	hsa:4601	Max-interacting protein 1
EIF4EBP1	1.17223	0.0131234	up	1295	584	hsa:1978	Eukaryotic translation initiation factor 4E-binding protein 1
TMEM132A	1.1695	0.0135881	up	1868	844	hsa:54972	Transmembrane protein 132A
ANXA8	1.16943	0.0137344	up	1277	577	hsa:653145	cDNA FLJ58992, moderately similar to Annexin A8
IL15RA	1.16862	0.0337946	up	334	151	hsa:3601	Interleukin 15 receptor alpha
FA2H	1.14958	0.0191808	up	1074	492	hsa:79152	cDNA, FLJ96578, highly similar to Homo sapiens fatty acid hydroxylase (FAAH), mRNA
VAMP2	1.14471	0.027243	up	570	262	hsa:6844	Vesicle-associated membrane protein 2
POLR2I	1.14457	0.0324486	up	459	211	hsa:5438	DNA-directed RNA polymerase II subunit RPB9
SSSCA1	1.14231	0.0321463	up	480	221	hsa:10534	Sjoegren syndrome/scleroderma autoantigen 1
RGS2	1.14196	0.0271031	up	608	280	hsa:5997	Regulator of G-protein signalling 2, 24kDa, isoform CRA_a
ZC3H12C	1.14179	0.0322517	up	482	222	hsa:85463	Probable ribonuclease ZC3H12C
SLC25A45	1.14007	0.029171	up	566	261	hsa:283130	cDNA FLJ33871 fis, clone CTONG2006836, weakly similar to MITOCHONDRIAL CARNITINE/ACYLCARNITINE CARRIER PROTEIN
ANAPC11	1.13591	0.0279417	up	666	308	hsa:51529	APC11 anaphase promoting complex subunit 11 homolog (Yeast), isoform CRA_a
PTGS2	1.12731	0.044224	up	417	194	hsa:5743	Prostaglandin-endoperoxidase synthase 2
GADD45B	1.1252	0.0432577	up	440	205	hsa:4616	Growth arrest and DNA damage-inducible protein GADD45 beta
ZBTB43	1.122	0.0325074	up	726	339	hsa:23099	Zinc finger and BTB domain-containing protein 43
S100A13	1.12153	0.0353411	up	623	291	hsa:6284	S100 calcium binding protein A13, isoform CRA_a
RPS17	1.10938	0.0357844	up	2314	1090	hsa:6218	40S ribosomal protein S17-like
ESAM	1.10793	0.0362521	up	948	447	hsa:90952	Endothelial cell-selective adhesion molecule
GADD45GIP1	1.10701	0.0430353	up	621	293	hsa:90480	CKII beta binding protein 2
BNIP3	1.10418	0.0371901	up	1798	850	hsa:664	cDNA FLJ60537, highly similar to BCL2/adenovirus E1B 19 kDa protein-interacting protein 3
DNMBP	1.10321	0.0374479	up	1188	562	hsa:23268	cDNA FLJ46735 fis, clone TRACH3020605, highly similar to Dynamin-binding protein
DYNLRB1	1.1008	0.0386845	up	1224	580	hsa:83658	Dynein light chain roadblock-type 1
BUD31	1.0957	0.0423844	up	1880	894	hsa:8896	Protein BUD31 homolog
RPL26L1	1.09511	0.0436145	up	927	441	hsa:51121	60S ribosomal protein L26-like 1
HECTD4	-1.10127	0.039938	down	510	1112	hsa:283450	Probable E3 ubiquitin-protein ligase HECTD4
COL4A5	-1.10233	0.039142	down	533	1163	hsa:1287	Collagen type IV alpha 5 transcript variant 2
SREBF1	-1.10391	0.0407283	down	1166	2547	hsa:6720	cDNA FLJ33812 fis, clone CTONG2002270, highly similar to Sterol regulatory element-binding protein 1
SLC25A13	-1.10719	0.0361206	down	639	1399	hsa:10165	cDNA FLJ54671, highly similar to Calcium-binding mitochondrial carrier protein Aralar2
MTUS1	-1.11477	0.0336604	down	448	986	hsa:57509	Microtubule-associated tumor suppressor 1
CTDSPL	-1.1154	0.0336587	down	431	949	hsa:10217	CTD small phosphatase-like protein
KANK1	-1.11581	0.0328826	down	968	2132	hsa:23189	KN motif and ankyrin repeat domain-containing protein 1
LAMA3	-1.12034	0.0420236	down	234	517	hsa:3909	Laminin subunit alpha-3
SHCBP1	-1.12296	0.0286249	down	656	1452	hsa:79801	SHC SH2 domain-binding protein 1
TTLL5	-1.12458	0.0365362	down	264	585	hsa:23093	Tubulin polyglutamylase TTLL5
SYNE2	-1.12547	0.0292171	down	1123	2490	hsa:23224	cDNA FLJ55476, highly similar to Nesprin-2
RASSF5	-1.12976	0.0336858	down	268	596	hsa:83593	Ras association domain-containing protein 5
CAP2	-1.1353	0.0420513	down	185	413	hsa:10486	Adenylyl cyclase-associated protein 2
ITPR1	-1.13885	0.0282629	down	290	649	hsa:3708	Inositol 1,4,5-triphosphate receptor, type 1, isoform CRA_a
ASB9	-1.14202	0.0275888	down	280	628	hsa:140462	Ankyrin repeat and SOCS box-containing 9, isoform CRA_a
PTPLB	-1.14433	0.0329714	down	211	474	hsa:201562	Very-long-chain (3R)-3-hydroxyacyl-CoA dehydratase 2
ARHGAP18	-1.14514	0.0317027	down	218	490	hsa:93663	Rho GTPase activating protein
MUC1	-1.15112	0.0224728	down	319	720	hsa:4582	Mucin-1
PIEZO1	-1.15397	0.0261403	down	3063	6927	hsa:9780	Piezo-type mechanosensitive ion channel component 1
GATS	-1.1608	0.0288944	down	191	434	hsa:352954	GATS, stromal antigen 3 opposite strand
PLA2G4A	-1.16111	0.0251837	down	220	500	hsa:5321	cDNA FLJ75258, highly similar to Homo sapiens phospholipase A2, group IVA (cytosolic, calcium-dependent) (PLA2G4A), mRNA
SLC25A12	-1.16111	0.0313628	down	176	400	hsa:8604	cDNA FLJ12766 fis, clone NT2RP2001520, highly similar to Calcium-binding mitochondrial carrier protein Aralar1
ANO8	-1.16323	0.0332528	down	163	371	hsa:57719	Anoctamin-8
SIPA1L1	-1.16338	0.0236496	down	228	519	hsa:26037	SIPA1L1 protein
PLA2R1	-1.1688	0.0289861	down	172	393	hsa:22925	Secretory phospholipase A2 receptor
PC	-1.17458	0.0132108	down	976	2239	hsa:5091	Pyruvate carboxylase, mitochondrial
GPRIN2	-1.1809	0.0214926	down	194	447	hsa:9721	G protein-regulated inducer of neurite outgrowth 2
DOCK10	-1.18104	0.026538	down	161	371	hsa:55619	cDNA FLJ59486, highly similar to Dedicator of cytokinesis protein 10
GPR126	-1.18154	0.0115724	down	757	1745	hsa:57211	cDNA FLJ54856, highly similar to Homo sapiens G protein-coupled receptor 126 (GPR126), transcript variant b1, mRNA
COL12A1	-1.18219	0.0171985	down	3351	7728	hsa:1303	Collagen, type XII, alpha 1
TTC28	-1.18465	0.0258642	down	158	365	hsa:23331	Tetratricopeptide repeat protein 28
PRPF4B	-1.18715	0.0105815	down	694	1606	hsa:8899	PRP4 pre-mRNA processing factor 4 homolog B (Yeast), isoform CRA_a
ATXN10	-1.18776	0.0105966	down	914	2116	hsa:25814	Putative uncharacterized protein DKFZp434I1726
NPNT	-1.19566	0.00931987	down	604	1406	hsa:255743	Nephronectin
KIAA0141	-1.19787	0.00924141	down	513	1196	hsa:9812	Death ligand signal enhancer
CEP192	-1.19821	0.0137485	down	238	555	hsa:55125	Centrosomal protein of 192 kDa
ABCG2	-1.20017	0.0169031	down	188	439	hsa:9429	ATP-binding cassette, sub-family G (WHITE), member 2, isoform CRA_a
FASN	-1.202	0.0151445	down	5203	12165	hsa:2194	Fatty acid synthase
UPK3B	-1.20246	0.00906922	down	425	994	hsa:80761	Uroplakin-3b
MYLK	-1.20585	0.00785604	down	880	2063	hsa:4638	Myosin light chain kinase, smooth muscle
DLG1	-1.20911	0.00845921	down	389	914	hsa:1739	Disks large homolog 1
UBR3	-1.21069	0.017879	down	159	374	hsa:130507	Putative uncharacterized protein DKFZp686N10185
TLN2	-1.21519	0.0096727	down	267	630	hsa:83660	cDNA FLJ61113, highly similar to Talin-2
MSI2	-1.21943	0.00724121	down	382	904	hsa:124540	cDNA FLJ56904, highly similar to RNA-binding protein Musashi homolog 2
AATK	-1.22662	0.00648924	down	378	899	hsa:9625	Serine/threonine-protein kinase LMTK1
RNF182	-1.22723	0.00591854	down	464	1104	hsa:221687	Ring finger protein 182, isoform CRA_a
FAM219B	-1.22879	0.00818115	down	254	605	hsa:57184	family with sequence similarity 219, member B
TRAFD1	-1.22916	0.00538332	down	617	1470	hsa:10906	TRAF-type zinc finger domain containing 1, isoform CRA_a
ADK	-1.23706	0.00475374	down	589	1411	hsa:132	Adenosine kinase
BZW2	-1.23972	0.00460467	down	1155	2772	hsa:28969	Basic leucine zipper and W2 domain-containing protein 2
SLC22A3	-1.23972	0.0463958	down	75	180	hsa:6581	Solute carrier family 22 member 3
ARHGAP10	-1.2439	0.032955	down	86	207	hsa:79658	Rho GTPase-activating protein 10
DENND5B	-1.24504	0.00465933	down	406	978	hsa:160518	DENN domain-containing protein 5B
ZNRF2	-1.24677	0.0169414	down	119	287	hsa:223082	Zinc finger/RING finger 2
CDC42BPG	-1.24677	0.0325858	down	85	205	hsa:55561	Serine/threonine-protein kinase MRCK gamma
HEATR5A	-1.24887	0.00431576	down	419	1012	hsa:25938	HEAT repeat containing 5A
ADARB1	-1.25366	0.00355353	down	1004	2433	hsa:104	RNA editing deaminase 1
DERA	-1.25386	0.00698063	down	203	492	hsa:51071	cDNA FLJ57519, highly similar to deoxyribose-phosphate aldolase (EC 4.1.2.4) (Phosphodeoxyriboaldolase) (Deoxyriboaldolase)(DERA)
ZNF532	-1.26074	0.00667559	down	193	470	hsa:55205	Zinc finger protein 532, isoform CRA_a
FARS2	-1.26098	0.0190226	down	101	246	hsa:10667	Phenylalanine--tRNA ligase, mitochondrial
EXOC4	-1.2615	0.00327351	down	504	1228	hsa:60412	cDNA FLJ53330, highly similar to Exocyst complex component 4
IPO11	-1.26273	0.00535173	down	228	556	hsa:51194	Importin-11
SIL1	-1.26291	0.00369664	down	360	878	hsa:64374	Nucleotide exchange factor SIL1
PPM1H	-1.27641	0.003756	down	262	645	hsa:57460	Protein phosphatase 1H
MUC16	-1.27864	0.00241212	down	1353	3336	hsa:94025	Mucin-16
POLA1	-1.28108	0.00218395	down	828	2045	hsa:5422	DNA polymerase alpha catalytic subunit
EGFR	-1.2839	0.00288235	down	3114	7706	hsa:1956	Epidermal growth factor receptor variant
ATP6V1C1	-1.2848	0.00473077	down	189	468	hsa:528	ATPase, H+ transporting, lysosomal 42kDa, V1 subunit C1, isoform CRA_a
COL4A4	-1.29119	0.00410999	down	195	485	hsa:1286	Collagen, type IV, alpha 4, isoform CRA_a
IGSF10	-1.29371	0.00889141	down	118	294	hsa:285313	Immunoglobulin superfamily member 10
SECTM1	-1.29416	0.00392227	down	195	486	hsa:6398	cDNA FLJ77863, highly similar to Homo sapiens secreted and transmembrane 1 (SECTM1), mRNA
DIAPH3	-1.29432	0.00228798	down	337	840	hsa:81624	cDNA FLJ58109, highly similar to Protein diaphanous homolog 3
EPB41L1	-1.29462	0.0017827	down	1231	3069	hsa:2036	cDNA FLJ39529 fis, clone PUAEN2004067, highly similar to Band 4.1-like protein 1
TAF11	-1.29675	0.0052529	down	155	387	hsa:6882	Transcription initiation factor TFIID subunit 11
UNC13B	-1.29861	0.00293904	down	234	585	hsa:10497	Protein unc-13 homolog B
ANKRD36C	-1.29861	0.0472848	down	56	140	hsa:400986	Ankyrin repeat domain-containing protein 36C
ADAMTS16	-1.30146	0.00333909	down	202	506	hsa:170690	ADAM metallopeptidase with thrombospondin type 1 motif, 16
KIAA0556	-1.30449	0.00214189	down	294	738	hsa:23247	Uncharacterized protein KIAA0556
THRB	-1.30487	0.0128209	down	92	231	hsa:7068	Thyroid hormone receptor beta isoform
PPIP5K2	-1.31022	0.00297972	down	198	499	hsa:23262	Inositol hexakisphosphate and diphosphoinositol-pentakisphosphate kinase 2
BICC1	-1.31248	0.00126025	down	994	2509	hsa:80114	Protein bicaudal C homolog 1
STK39	-1.31333	0.0169201	down	78	197	hsa:27347	STE20/SPS1-related proline-alanine-rich protein kinase
EPS8L3	-1.32175	0.00200397	down	235	597	hsa:79574	Epidermal growth factor receptor kinase substrate 8-like protein 3
YAP1	-1.33139	0.000989654	down	1749	4473	hsa:10413	Yes-associated protein isoform 9
SLC35D2	-1.33576	0.0173292	down	69	177	hsa:11046	Solute carrier family 35, member D2, isoform CRA_a
SCARA3	-1.33865	0.00079999	down	661	1699	hsa:51435	Scavenger receptor class A member 3
NFIA	-1.34507	0.0289879	down	55	142	hsa:4774	Nuclear factor 1 A-type
SPIDR	-1.34836	0.00133377	down	228	590	hsa:23514	DNA repair-scaffolding protein
GOLIM4	-1.34853	0.000657737	down	1085	2808	hsa:27333	Golgi integral membrane protein 4
BBS4	-1.34896	0.00143029	down	214	554	hsa:585	cDNA, FLJ95325, highly similar to Homo sapiens Bardet-Biedl syndrome 4 (BBS4), mRNA
SLC36A1	-1.35219	0.0115786	down	74	192	hsa:206358	Dct1
FTO	-1.35984	0.00226962	down	143	373	hsa:79068	cDNA FLJ61116
CBWD3	-1.37444	0.0135642	down	63	166	hsa:445571	COBW domain-containing protein 3
CADPS2	-1.37523	0.0201199	down	55	145	hsa:93664	cDNA FLJ30291 fis, clone BRACE2002896, highly similar to Calcium-dependent secretion activator 2
AKR1C3	-1.3829	0.000344264	down	861	2282	hsa:8644	cDNA FLJ58390, highly similar to Aldo-keto reductase family 1 member C3homolog (EC 1.-.-.-)
SLC7A7	-1.39172	0.0108216	down	63	168	hsa:9056	cDNA FLJ53460, highly similar to Y+L amino acid transporter 1
DNAJA4	-1.39743	0.000756857	down	189	506	hsa:55466	DnaJ homolog subfamily A member 4
IQGAP2	-1.39868	0.000794462	down	181	485	hsa:10788	IQ motif containing GTPase activating protein 2, isoform CRA_b
ZNF704	-1.39937	0.0245509	down	47	126	hsa:619279	Zinc finger protein 704
GABRA3	-1.40553	0.00818948	down	65	175	hsa:2556	cDNA, FLJ92736, highly similar to Homo sapiens gamma-aminobutyric acid (GABA) A receptor, alpha 3 (GABRA3), mRNA
TJP3	-1.40637	0.0197405	down	49	132	hsa:27134	Tight junction protein ZO-3
ANXA4	-1.41121	0.000294145	down	340	919	hsa:307	Annexin A4
AKR1C1	-1.41557	0.00277499	down	90	244	hsa:1645	Aldo-keto reductase family 1 member C1
NOS1AP	-1.42414	0.00606116	down	66	180	hsa:9722	Carboxyl-terminal PDZ ligand of neuronal nitric oxide synthase protein
EXOC6B	-1.43116	0.000166597	down	451	1236	hsa:23233	Exocyst complex component 6B
PKP4	-1.44499	0.000129839	down	442	1223	hsa:8502	Plakophilin-4
LOC283278	-1.45159	0.00597506	down	59	164	hsa:283278	uncharacterized LOC283278
KLHL8	-1.45271	0.0074586	down	55	153	hsa:57563	KLHL8 protein
CHCHD3	-1.4553	9.80869e-05	down	516	1438	hsa:54927	Coiled-coil-helix-coiled-coil-helix domain containing 3
CENPE	-1.46211	0.000524376	down	130	364	hsa:1062	Kinesin-like protein
PLEKHA7	-1.46967	9.93686e-05	down	340	957	hsa:144100	Pleckstrin homology domain-containing family A member 7
DIO2	-1.47038	0.00132686	down	87	245	hsa:1734	Type II iodothyronine deiodinase
FARP1	-1.48015	5.19759e-05	down	1135	3218	hsa:10160	FERM, RhoGEF and pleckstrin domain-containing protein 1
PSCA	-1.48063	5.67437e-05	down	586	1662	hsa:8000	Prostate stem cell antigen
HECW2	-1.48192	0.00331425	down	62	176	hsa:57520	E3 ubiquitin-protein ligase HECW2
KLHL13	-1.4824	7.73905e-05	down	343	974	hsa:90293	Kelch-like protein 13
MTM1	-1.48417	0.00640158	down	51	145	hsa:4534	Myotubularin 1, isoform CRA_a
PTPRK	-1.48636	0.000180141	down	177	504	hsa:5796	cDNA FLJ61254, highly similar to Receptor-type tyrosine-protein phosphatase kappa (EC 3.1.3.48)
SETBP1	-1.48764	0.00342406	down	60	171	hsa:26040	SET-binding protein
VTI1A	-1.48871	0.000272485	down	142	405	hsa:143187	Vesicle transport through interaction with t-SNAREs homolog 1A
TSPAN8	-1.48942	0.000216493	down	157	448	hsa:7103	Tetraspanin-8
ALPPL2	-1.49234	4.58475e-05	down	2196	6279	hsa:251	Alkaline phosphatase, placental-like
SPINK13	-1.49293	0.0107183	down	43	123	hsa:153218	Serine protease inhibitor Kazal-type 13
MCCC1	-1.5084	0.000112522	down	184	532	hsa:56922	cDNA FLJ54709, highly similar to Methylcrotonoyl-CoA carboxylase subunit alpha, mitochondrial (EC 6.4.1.4)
JAZF1	-1.50858	0.000291073	down	120	347	hsa:221895	Juxtaposed with another zinc finger protein 1
ZDHHC14	-1.5108	0.00104063	down	77	223	hsa:79683	Palmitoyltransferase
USH1C	-1.51273	0.00061409	down	90	261	hsa:10083	cDNA FLJ51329, highly similar to Harmonin
MOK	-1.51273	0.0334614	down	30	87	hsa:5891	MAPK/MAK/MRK overlapping kinase
ZBTB20	-1.52368	0.000122773	down	154	450	hsa:26137	cDNA FLJ77884
SYNC	-1.52474	4.63722e-05	down	264	772	hsa:81493	Syncoilin
CAMKMT	-1.53308	0.0163845	down	34	100	hsa:79823	Calmodulin-lysine N-methyltransferase
SCFD2	-1.55092	0.00424036	down	45	134	hsa:152579	Sec1 family domain-containing protein 2
SULT1A4	-1.56164	5.4187e-05	down	163	489	hsa:445329	Sulfotransferase 1A4
GPR89B	-1.56164	0.0048723	down	42	126	hsa:51463	Putative Golgi pH regulator C
FBXL17	-1.56164	0.0259987	down	28	84	hsa:64839	F-box and leucine-rich repeat protein 17
CCDC171	-1.56164	0.0480514	down	24	72	hsa:203238	coiled-coil domain containing 171
AGPAT4	-1.57021	0.00134865	down	56	169	hsa:56895	1-acylglycerol-3-phosphate O-acyltransferase 4 (Lysophosphatidic acid acyltransferase, delta), isoform CRA_g
NSMCE2	-1.57494	0.0078268	down	36	109	hsa:286053	Chromosome 8 open reading frame 36, isoform CRA_a
TMEM27	-1.57614	0.000159172	down	99	300	hsa:57393	Collectrin
ABCC2	-1.57738	6.96672e-06	down	1064	3227	hsa:1244	Canalicular multispecific organic anion transporter 1
DOPEY1	-1.595	0.00086919	down	57	175	hsa:23033	Protein dopey-1
IFIT1	-1.59817	0.000490979	down	65	200	hsa:3434	Interferon-induced protein with tetratricopeptide repeats 1
AGFG2	-1.59975	1.01114e-05	down	274	844	hsa:3268	HIV-1 Rev binding protein-like
COL5A2	-1.60117	0.000643478	down	60	185	hsa:1290	cDNA FLJ60734, highly similar to Collagen alpha-2(V) chain
SLC1A3	-1.60177	4.52282e-05	down	130	401	hsa:6507	cDNA FLJ57939, moderately similar to Excitatory amino acid transporter 1
CCDC109B	-1.60471	0.000417262	down	66	204	hsa:55013	Calcium uniporter regulatory subunit MCUb, mitochondrial
GYG2	-1.60471	0.00788613	down	33	102	hsa:8908	cDNA FLJ77514, highly similar to Homo sapiens glycogenin 2, mRNA
SAMD11	-1.61205	0.000227044	down	75	233	hsa:148398	Sterile alpha motif domain-containing protein 11
ASPM	-1.61568	3.40397e-06	down	655	2040	hsa:259266	cDNA FLJ10518 fis, clone NT2RP2000814, highly similar to Abnormal spindle-like microcephaly-associated protein
UBE2E3	-1.61628	9.0952e-05	down	95	296	hsa:10477	Ubiquitin-conjugating enzyme E2 E3
TM4SF4	-1.61714	0.00592155	down	34	106	hsa:7104	cDNA FLJ31015 fis, clone HLUNG2000281, highly similar to Transmembrane 4 L6 family member 4
PKD2	-1.61779	0.000136023	down	84	262	hsa:5311	cDNA FLJ50446, highly similar to Polycystin-2
GLIS3	-1.61823	8.01449e-06	down	250	780	hsa:169792	Zinc finger protein GLIS3
ACACA	-1.62289	2.63672e-06	down	1399	4379	hsa:31	HCG30204, isoform CRA_a
TENM3	-1.62618	0.000868954	down	51	160	hsa:55714	Teneurin-3
FGFBP1	-1.63018	1.11165e-05	down	185	582	hsa:9982	Fibroblast growth factor-binding protein 1
CREB3L3	-1.63059	2.04462e-05	down	143	450	hsa:84699	Cyclic AMP-responsive element-binding protein 3-like protein 3
VIPR1	-1.63069	0.00499015	down	34	107	hsa:7433	Vasoactive intestinal peptide receptor 1, isoform CRA_b
ANKRD32	-1.63195	5.47502e-06	down	267	841	hsa:84250	Ankyrin repeat domain-containing protein 32
SORCS2	-1.63222	6.20366e-06	down	246	775	hsa:57537	cDNA FLJ51207, highly similar to VPS10 domain-containing receptor SorCS2
LTBP1	-1.63759	9.60804e-06	down	185	585	hsa:4052	cDNA FLJ51010, highly similar to Latent-transforming growth factor beta-binding protein, isoform 1S
MAGI3	-1.64952	0.000169485	down	69	220	hsa:260425	Membrane associated guanylate kinase, WW and PDZ domain containing 3, isoform CRA_b
RTN4RL1	-1.65128	0.0132836	down	26	83	hsa:146760	Reticulon-4 receptor-like 1
PAPLN	-1.6605	0.000751605	down	47	151	hsa:89932	cDNA FLJ45428 fis, clone BRHIP3038735, highly similar to Homo sapiens papilin, proteoglycan-like sulfated glycoprotein (PAPLN), mRNA
SYNE1	-1.66318	1.97429e-06	down	352	1133	hsa:23345	cDNA FLJ16153 fis, clone BRAMY3000210, highly similar to Nesprin-1
PLCE1	-1.66527	3.96617e-05	down	94	303	hsa:51196	cDNA FLJ53141, highly similar to Homo sapiens phospholipase C, epsilon 1 (PLCE1), mRNA
C5orf42	-1.66821	1.15443e-06	down	587	1896	hsa:65250	Uncharacterized protein C5orf42
CDK14	-1.67172	3.86562e-06	down	206	667	hsa:5218	cDNA FLJ59558, highly similar to Serine/threonine-protein kinase PFTAIRE-1 (EC 2.7.11.22)
AKR1C2	-1.67268	0.0124997	down	25	81	hsa:1646	Aldo-keto reductase family 1 member C2
NPHP3	-1.67441	0.00116013	down	41	133	hsa:27031	Nephrocystin-3
NHS	-1.68055	3.66926e-06	down	194	632	hsa:4810	Nance-Horan syndrome protein
CD99L2	-1.70431	2.48609e-06	down	186	616	hsa:83692	CD99 antigen-like protein 2
HNF4A	-1.70561	1.15862e-05	down	108	358	hsa:3172	Hepatocyte nuclear factor 4-alpha
HHLA3	-1.72875	0.0248772	down	19	64	hsa:11147	HERV-H LTR-associating protein 3
ARHGAP28	-1.75112	7.29663e-05	down	57	195	hsa:79822	cDNA FLJ75972, highly similar to Homo sapiens Rho GTPase activating protein 28, mRNA
ROBO1	-1.76266	1.77357e-06	down	136	469	hsa:6091	Roundabout homolog 1
CDH13	-1.76613	2.99007e-07	down	278	961	hsa:1012	cDNA FLJ54304, highly similar to Cadherin-13
TMEM135	-1.7766	1.24695e-06	down	139	484	hsa:65084	cDNA FLJ55090
NEBL	-1.77737	0.00114201	down	31	108	hsa:10529	Nebulette non-muscle isoform variant
CHIC1	-1.77778	0.000810476	down	33	115	hsa:53344	Cysteine-rich hydrophobic domain-containing protein 1
CHRNA4	-1.82103	0.00425323	down	22	79	hsa:1137	Neuronal acetylcholine receptor subunit alpha-4
BCL2L15	-1.82468	0.0302362	down	15	54	hsa:440603	Bcl-2-like protein 15
GPHN	-1.83173	0.000316342	down	34	123	hsa:10243	cDNA, FLJ96642, highly similar to Homo sapiens gephyrin (GPHN), mRNA
TMEM117	-1.83229	0.00480525	down	21	76	hsa:84216	Transmembrane protein 117
EPB41L4A	-1.84342	0.000266188	down	34	124	hsa:64097	Erythrocyte membrane protein band 4.1 like 4A, isoform CRA_a
ADAM22	-1.84342	2.70814e-05	down	51	186	hsa:53616	cDNA FLJ43443 fis, clone OCBBF2031167, highly similar to ADAM 22 (A disintegrin and metalloproteinase domain 22)
PDE3A	-1.88689	1.08096e-08	down	406	1526	hsa:5139	cGMP-inhibited 3',5'-cyclic phosphodiesterase A
CPS1	-1.88872	5.56452e-09	down	2088	7858	hsa:1373	Carbamoyl-phosphate synthetase 1, mitochondrial, isoform CRA_a
FOXN1	-1.89969	4.2018e-08	down	178	675	hsa:8456	Forkhead box protein N1
ATP11C	-1.9053	7.06752e-08	down	145	552	hsa:286410	Phospholipid-translocating ATPase
EYA4	-1.92059	3.05398e-06	down	59	227	hsa:2070	cDNA FLJ61280, highly similar to Eyes absent homolog 4 (EC 3.1.3.48)
SH3D19	-1.95243	7.94855e-09	down	210	826	hsa:152503	SH3 domain-containing protein 19
SLC51B	-1.96374	0.000147468	down	28	111	hsa:123264	Organic solute transporter subunit beta
P2RX1	-1.97668	0.0227584	down	12	48	hsa:5023	P2X purinoceptor 1
MAP2K6	-2.00798	3.94935e-09	down	171	699	hsa:5608	Mitogen-activated protein kinase kinase 6, isoform CRA_a
MYLK3	-2.03897	1.21258e-05	down	34	142	hsa:91807	Myosin light chain kinase 3
NRXN3	-2.04707	0.0320293	down	10	42	hsa:9369	cDNA FLJ38928 fis, clone NT2NE2012928, highly similar to Neurexin-3-beta
PPP2R2B	-2.06831	1.41012e-07	down	61	260	hsa:5521	Serine/threonine-protein phosphatase 2A 55 kDa regulatory subunit B beta isoform
PDE8B	-2.07622	4.26703e-09	down	112	480	hsa:8622	cDNA FLJ11212 fis, clone PLACE1007958, highly similar to High-affinity cAMP-specific and IBMX-insensitive 3',5'-cyclic phosphodiesterase 8B (EC 3.1.4.17)
GPT	-2.0836	0.00484458	down	13	56	hsa:2875	cDNA FLJ50023, highly similar to Alanine aminotransferase 1 (EC 2.6.1.2)
CENPP	-2.10221	0.000102526	down	22	96	hsa:401541	Centromere protein P
ALPP	-2.1165	1.71876e-11	down	3771	16619	hsa:250	Alkaline phosphatase, placental type
ZNF713	-2.14661	0.0129215	down	10	45	hsa:349075	Zinc finger protein 713
NBEA	-2.15889	1.21576e-05	down	26	118	hsa:26960	Neurobeachin
MTUS2	-2.18313	0.00158531	down	13	60	hsa:23281	Microtubule-associated tumor suppressor candidate 2
MEOX1	-2.193	8.17232e-07	down	34	158	hsa:4222	Homeobox protein MOX-1
PTPRD	-2.21055	4.39798e-11	down	152	715	hsa:5789	Protein-tyrosine-phosphatase
ASPG	-2.26208	4.28687e-06	down	24	117	hsa:374569	HCG23215, isoform CRA_a
CRB2	-2.26208	0.0171807	down	8	39	hsa:286204	Protein crumbs homolog 2
CASP1	-2.27924	0.000162867	down	15	74	hsa:834	cDNA FLJ58540, highly similar to Caspase-1 (EC 3.4.22.36)
ATOH8	-2.31455	2.17613e-05	down	18	91	hsa:84913	Atonal homolog 8 (Drosophila), isoform CRA_a
KIAA0825	-2.32461	3.22611e-06	down	22	112	hsa:285600	KIAA0825
TPTE	-2.35519	0.0014885	down	10	52	hsa:7179	Putative tyrosine-protein phosphatase TPTE
ALPI	-2.35689	3.43059e-14	down	524	2728	hsa:248	Intestinal-type alkaline phosphatase
ANKRD2	-2.38267	0.00109204	down	10	53	hsa:26287	Ankyrin repeat domain-containing protein 2
MAOB	-2.38477	3.48099e-12	down	104	552	hsa:4129	cDNA FLJ51821, highly similar to Amine oxidase (flavin-containing) B (EC 1.4.3.4)
OLFML1	-2.42113	3.94995e-12	down	88	479	hsa:283298	Olfactomedin-like protein 1
PDE1A	-2.44962	2.54346e-08	down	29	161	hsa:5136	cDNA FLJ56062, highly similar to Calcium/calmodulin-dependent 3',5'-cyclicnucleotide phosphodiesterase 1A (EC 3.1.4.17)
NCKAP5	-2.45781	9.69805e-05	down	12	67	hsa:344148	Nck-associated protein 5
ANO2	-2.47523	3.43637e-10	down	43	243	hsa:57101	Anoctamin-2
PIEZO2	-2.51628	1.96509e-14	down	140	814	hsa:63895	Piezo-type mechanosensitive ion channel component 2
NEGR1	-2.5325	2.23639e-08	down	25	147	hsa:257194	Putative uncharacterized protein DKFZp686P14120
CYP4F12	-2.64911	0.000312766	down	8	51	hsa:66002	Cytochrome P450, family 4, subfamily F, polypeptide 12, isoform CRA_b
FAM179A	-2.65475	3.71134e-05	down	10	64	hsa:165186	family with sequence similarity 179, member A
AKR1C4	-2.67712	0.0408236	down	4	26	hsa:1109	Aldo-keto reductase family 1 member C4
HS6ST3	-2.71365	2.63095e-08	down	18	120	hsa:266722	cDNA FLJ45000 fis, clone BRAWH3011331, highly similar to Heparan-sulfate 6-O-sulfotransferase 3
MBD5	-2.8154	1.93949e-07	down	13	93	hsa:55777	cDNA FLJ61558, highly similar to Methyl-CpG-binding domain protein 5
NPY4R	-2.84458	2.47626e-06	down	10	73	hsa:5540	Neuropeptide Y receptor type 4
HIST1H4C	-2.97668	9.52211e-05	down	6	48	hsa:8364	histone cluster 1, H4c
CDH16	-3.05197	6.992e-06	down	7	59	hsa:1014	cDNA, FLJ93586, highly similar to Homo sapiens cadherin 16, KSP-cadherin (CDH16), mRNA
GOLGA8K	-3.11419	0.000118118	down	5	44	hsa:653125	Golgin subfamily A member 8K
ABCA13	-3.15921	0	down	38	345	hsa:154664	ATP-binding cassette sub-family A member 13
TRIM31	-3.16933	1.31918e-06	down	7	64	hsa:11074	Tripartite motif-containing 31 gamma
PDE7B	-3.25679	3.54989e-07	down	7	68	hsa:27115	cAMP-specific 3',5'-cyclic phosphodiesterase 7B
SPINK5	-3.27958	0	down	206	2033	hsa:11005	cDNA FLJ59287, highly similar to Serine protease inhibitor Kazal-type 5
VAV3	-3.369	6.42985e-05	down	4	42	hsa:10451	cDNA FLJ60542, highly similar to Protein vav-3
ACE2	-3.93088	0.000266974	down	2	31	hsa:59272	cDNA, FLJ96113, highly similar to Homo sapiens angiotensin I converting enzyme (peptidyl-dipeptidase A) 2 (ACE2), mRNA
SYT1	-4.22461	1.16407e-05	down	2	38	hsa:6857	Synaptotagmin I, isoform CRA_a
SLC12A3	-4.37198	0	down	23	484	hsa:6559	Solute carrier family 12 member 3
PCK1	-5.02108	0	down	4	132	hsa:5105	cDNA FLJ50350, highly similar to Phosphoenolpyruvate carboxykinase, cytosolic (GTP) (EC 4.1.1.32)
SLX1B	-5.47387	0	down	6	271	hsa:79008	Structure-specific endonuclease subunit SLX1
SLX1A	-6.8715	0	down	1	119	hsa:548593	SLX1 structure-specific endonuclease subunit homolog A (S. cerevisiae)
GAGE12D	-20	0	down	0	244	hsa:100132399	G antigen 12D
IL17REL	-20	0.0312112	down	0	13	hsa:400935	interleukin 17 receptor E-like
